# Supplementary material for: Non-linear frequency-doubling up-conversion in sulfide minerals enables deep-sea oxygenic photosynthesis
Source: Natl Sci Rev. 2025 May 28;12(6):nwaf219. doi: 10.1093/nsr/nwaf219 (PMC12202869; doi:10.1093/nsr/nwaf219)
Supplement: nwaf219_Supplemental_Files [file nwaf219_supplemental_files.zip]

Archive with 3 entries (3 files):
- Li et al. revised SI.pdf
- Supplementary_Data1.pdf
- Supplementary_Data2.pdf
